# Supplementary material for: No bidirectional relationship between inflammatory bowel disease and diverticular disease: a genetic correlation and Mendelian randomization study
Source: Front Genet. 2024 Feb 14;15:1334473. doi: 10.3389/fgene.2024.1334473 (PMC10899511; doi:10.3389/fgene.2024.1334473)
Supplement: Supplementary file 1 [file Table2.xlsx]

## Sheet: Sheet1
Supplementary Table2. Characteristics of the SNPs related to Inflammatory Bowel Disease、Ulcerative colitis and Crohn's disease with Diverticulosis (P <5 × 10-8).
	Effects on Inflammatory Bowel Disease					Effects on Diverticulosis					F statistic
SNP	EA	OA	Beta	SE	p-val	EA	OA	Beta	SE	p-val
rs1003342	G	A	-0.095001	0.0168	1.67101e-08	G	A	-0.0161922	0.00885368	0.0674202	31.9752
rs10045431	C	A	0.177406	0.0189	6.58567e-21	C	A	-0.00467382	0.0104159	0.653633	88.1024
rs10408351	A	G	0.137804	0.0221	4.23204e-10	A	G	0.0225406	0.0114571	0.0491383	38.8789
rs10737481	G	T	0.141103	0.017	1.18713e-16	G	T	-0.00761405	0.00883984	0.389055	68.889
rs10761659	G	A	0.161896	0.0172	4.07193e-21	G	A	-0.00708027	0.00884666	0.423518	88.5911
rs11209026	A	G	-0.72629	0.0422	1.76319e-66	A	G	-0.0284019	0.0212765	0.181911	296.19
rs11236797	A	C	0.155704	0.017	4.75007e-20	A	C	0.0103847	0.00898779	0.247918	83.8835
rs112694524	A	G	0.188304	0.0303	5.39299e-10	A	G	-0.030056	0.024699	0.223646	38.6197
rs113991740	A	T	-0.107697	0.0189	1.31999e-08	A	T	-0.0144872	0.00940739	0.123566	32.4682
rs11548656	G	A	-0.292796	0.0507	7.71792e-09	G	A	-0.01651	0.020899	0.429533	33.3495
rs11677953	A	G	0.0975985	0.0171	1.053e-08	A	G	-0.00575473	0.00958264	0.548148	32.5738
rs12446550	A	G	0.107796	0.0171	2.78298e-10	A	G	-0.0104869	0.00885237	0.236157	39.7364
rs1250573	A	G	-0.113606	0.019	2.20902e-09	A	G	0.000755337	0.0091863	0.934468	35.7495
rs12764283	A	G	0.126597	0.0179	1.5729e-12	A	G	-0.000496597	0.00918102	0.956864	50.0168
rs12936409	T	C	0.145701	0.0168	3.86812e-18	T	C	-0.00247132	0.00885341	0.780139	75.211
rs13178036	C	G	0.100904	0.0184	4.12895e-08	C	G	0.0118688	0.00947536	0.210352	30.0716
rs140892874	C	T	0.409594	0.0512	1.2841e-15	C	T	-0.0164638	0.0274313	0.548386	63.9944
rs142770866	A	G	0.23	0.0337	8.14329e-12	A	G	0.00970981	0.0163099	0.551623	46.5769
rs148844907	A	T	1.1375	0.0963	3.62577e-32	A	T	0.0903604	0.0861447	0.294207	139.516
rs1736161	A	G	-0.123298	0.0174	1.3369e-12	A	G	-0.0250199	0.00901829	0.00553134	50.2098
rs17800987	G	A	0.2017	0.0305	3.70681e-11	G	A	0.00976054	0.0145992	0.503772	43.7308
rs1873625	A	C	0.177301	0.0179	3.70681e-23	A	C	-0.00613438	0.00898229	0.494644	98.105
rs1886731	C	T	-0.0970995	0.0175	3.08397e-08	C	T	0.00127519	0.00887352	0.885732	30.7846
rs1887428	C	G	-0.171595	0.0178	6.64814e-22	C	G	0.0128449	0.00912504	0.159232	92.9275
rs2076756	G	A	0.187595	0.0186	5.59114e-24	G	A	-0.0174592	0.0122985	0.155719	101.717
rs2193041	G	A	0.133703	0.0172	6.90876e-15	G	A	0.0164371	0.00944979	0.0819615	60.4227
rs2241878	C	T	0.148001	0.0169	1.74502e-18	C	T	0.00214233	0.0089078	0.809943	76.6886
rs2542147	T	G	-0.1513	0.0227	2.78484e-11	T	G	-0.0028183	0.0124884	0.821455	44.4223
rs254560	A	G	0.0995014	0.0171	6.159e-09	A	G	-0.0254273	0.00902347	0.0048337	33.8564
rs2836882	A	G	-0.196295	0.0201	1.49005e-22	A	G	0.0036624	0.0102451	0.720734	95.3677
rs3024493	A	C	0.212996	0.0222	8.47618e-22	A	C	0.00405205	0.0121966	0.739718	92.0475
rs34190331	A	G	0.176899	0.0303	5.39399e-09	A	G	-0.0116417	0.0181753	0.521832	34.0832
rs35260072	C	A	0.142197	0.017	7.06643e-17	C	A	-0.0185616	0.00952627	0.0513594	69.9613
rs35730213	C	G	-0.151404	0.0194	6.90717e-15	C	G	0.00792236	0.0107815	0.462453	60.904
rs4077515	T	C	0.179401	0.0172	1.50003e-25	T	C	-0.00613796	0.00896584	0.4936	108.785
rs4246905	C	T	0.163001	0.0197	1.41514e-16	C	T	-0.00697784	0.0110315	0.527036	68.4578
rs444210	G	A	0.109502	0.0168	7.39095e-11	G	A	0.00524648	0.00884696	0.553163	42.4816
rs45528737	T	C	0.166802	0.03	2.65901e-08	T	C	0.00214429	0.0109229	0.844367	30.9126
rs4676408	A	G	0.118103	0.0181	6.61912e-11	A	G	0.0130981	0.00920675	0.154833	42.5735
rs4712528	C	G	0.122598	0.0207	3.07397e-09	C	G	-0.0110688	0.0100015	0.268416	35.0753
rs4730272	G	A	-0.134102	0.0178	4.50194e-14	G	A	-0.00622703	0.00885411	0.481873	56.7552
rs4851586	C	T	-0.122403	0.0193	2.32498e-10	C	T	-0.00716584	0.0112331	0.523523	40.2202
rs56062135	T	C	0.1509	0.0198	2.63998e-14	T	C	0.0125893	0.0100711	0.211283	58.0795
rs6062496	A	G	0.164997	0.018	5.47898e-20	A	G	-0.0257824	0.00922183	0.00517714	84.0199
rs6584283	C	T	-0.180303	0.0169	1.70098e-26	C	T	-0.0270591	0.00888739	0.00232943	113.817
rs6826501	T	C	-0.0927953	0.0169	4.12098e-08	T	C	-0.00830755	0.00909796	0.361179	30.1477
rs6873866	C	T	-0.106996	0.0176	1.085e-09	C	T	0.0176508	0.00911529	0.052819	36.956
rs6880778	G	A	0.187801	0.0173	2.14388e-27	G	A	0.0165605	0.00893029	0.0636796	117.836
rs6911490	C	T	-0.142801	0.0208	6.82025e-12	C	T	-0.0126625	0.011074	0.252854	47.1314
rs6927172	G	C	0.110295	0.0202	4.64505e-08	G	C	-0.0136895	0.0112967	0.225585	29.8115
rs72798422	C	T	0.2776	0.0431	1.18899e-10	C	T	0.0299415	0.0242094	0.216171	41.482
rs7285952	G	T	-0.176002	0.0235	7.60151e-14	G	T	-0.00141544	0.0137536	0.918031	56.0886
rs744166	G	A	-0.120703	0.0172	2.15675e-12	G	A	-0.00941887	0.00894024	0.292095	49.2441
rs7523335	A	G	-0.140504	0.0225	4.15796e-10	A	G	0.005813	0.00998366	0.560397	38.9931
rs9370774	C	T	-0.130704	0.0219	2.536e-09	C	T	-0.0215741	0.0138968	0.120554	35.6176
rs9934775	T	C	-0.139595	0.0232	1.71498e-09	T	C	-0.0123286	0.0127305	0.332832	36.2025
	Effects on Ulcerative colitis					Effects on Diverticulosis					F statistic
SNP	EA	OA	Beta	SE	p-val	EA	OA	Beta	SE	p-val
rs10182512	A	G	0.1608	0.0223	5.19398e-13	A	G	0.013738	0.00925365	0.137648	51.9913
rs10272963	T	C	-0.171904	0.0216	1.69083e-15	T	C	-0.0100622	0.00885017	0.255559	63.3334
rs10737481	G	T	0.250104	0.0216	4.36918e-31	G	T	-0.00761405	0.00883984	0.389055	134.061
rs10917545	A	G	-0.185101	0.0335	3.29397e-08	A	G	-0.0154002	0.0126929	0.22502	30.5279
rs11209026	A	G	-0.561698	0.0517	1.58016e-27	A	G	-0.0284019	0.0212765	0.181911	118.03
rs114152040	A	G	0.339603	0.0623	4.94903e-08	A	G	-0.0149886	0.0242599	0.536686	29.7122
rs12612675	G	A	0.122902	0.0219	1.97702e-08	G	A	-0.00373881	0.00956209	0.695795	31.4918
rs12817473	G	A	0.190701	0.0217	1.70883e-18	G	A	0.0158307	0.00945061	0.0939161	77.2244
rs1359946	A	G	0.158302	0.0269	3.83796e-09	A	G	-0.0145968	0.0115799	0.207479	34.6287
rs137845	G	A	0.118198	0.0212	2.37602e-08	G	A	0.000622516	0.00893303	0.944443	31.0826
rs148844907	A	T	1.3413	0.1089	7.17464e-35	A	T	0.0903604	0.0861447	0.294207	151.693
rs1801274	G	A	-0.182896	0.0217	3.77833e-17	G	A	-0.00401061	0.00882197	0.649386	71.0325
rs1886731	C	T	-0.140501	0.0221	2.25398e-10	C	T	0.00127519	0.00887352	0.885732	40.415
rs1887428	C	G	-0.176701	0.0224	3.35506e-15	C	G	0.0128449	0.00912504	0.159232	62.2229
rs2212434	T	C	0.141899	0.0213	2.4632e-11	T	C	0.0113103	0.00899443	0.20858	44.378
rs254559	A	C	0.124304	0.0215	7.62799e-09	A	C	-0.026067	0.00903489	0.00391228	33.4242
rs3024493	A	C	0.236297	0.0276	1.09194e-17	A	C	0.00405205	0.0121966	0.739718	73.2937
rs35730213	C	G	-0.167	0.0245	8.81455e-12	C	G	0.00792236	0.0107815	0.462453	46.4589
rs3829111	A	G	0.156303	0.0214	2.89401e-13	A	G	-0.00600764	0.00897256	0.50314	53.3428
rs4574921	T	C	0.150599	0.0256	4.23897e-09	T	C	-0.00340178	0.0112034	0.761402	34.6045
rs4676410	A	G	0.207802	0.0284	2.45923e-13	A	G	0.0129011	0.0100221	0.198002	53.5342
rs483905	A	G	0.128903	0.0228	1.57199e-08	A	G	-0.00141146	0.0107612	0.895648	31.9613
rs484356	G	C	-0.134199	0.0228	3.95003e-09	G	C	0.00227516	0.00905222	0.801553	34.6415
rs56167332	A	C	0.151596	0.0231	5.29907e-11	A	C	-0.00862722	0.00961163	0.369409	43.0645
rs6017342	C	A	0.191306	0.024	1.38484e-15	C	A	-0.00521665	0.00893644	0.559389	63.5335
rs6062496	A	G	0.158498	0.0224	1.46791e-12	A	G	-0.0257824	0.00922183	0.00517714	50.0633
rs6933404	C	T	0.166799	0.0252	3.68468e-11	C	T	-0.0134642	0.011309	0.233819	43.8081
rs7523335	A	G	-0.170397	0.0285	2.28802e-09	A	G	0.005813	0.00998366	0.560397	35.7439
rs7752873	T	C	0.182297	0.0303	1.83299e-09	T	C	0.010627	0.01449	0.463314	36.1945
rs7911680	C	A	-0.1718	0.0213	8.26609e-16	C	A	-0.0263	0.00884744	0.00295284	65.0512
rs798502	C	A	-0.136496	0.0239	1.213e-08	C	A	-0.00941483	0.00924966	0.308746	32.6146
rs9823546	A	T	0.176899	0.0223	2.28613e-15	A	T	-0.00328471	0.00901669	0.715639	62.923
rs9891174	A	T	0.145199	0.0212	7.16638e-12	A	T	-0.0023563	0.0088525	0.790105	46.9055
rs989960	T	C	-0.129096	0.0215	1.766e-09	T	C	-0.00107421	0.00883384	0.903214	36.051
rs9977672	A	G	-0.245006	0.0261	6.20583e-21	A	G	0.00665398	0.0104425	0.523992	88.1132
	Effects on Crohn's disease					Effects on Diverticulosis					F statistic
SNP	EA	OA	Beta	SE	p-val	EA	OA	Beta	SE	p-val
rs1056441	T	C	0.167	0.0255	5.44e-11	T	C	0.0154156	0.0101148	0.127492	42.8856
rs10761659	A	G	0.212006	0.0237	3.42e-19	A	G	0.00708027	0.00884666	0.423518	80.0125
rs11209026	G	A	-0.995199	0.0639	1.05e-54	G	A	0.0284019	0.0212765	0.181911	242.536
rs11236797	C	A	0.181104	0.0231	4.85e-15	C	A	-0.0103847	0.00898779	0.247918	61.4597
rs114607072	G	T	0.441797	0.0629	2.2e-12	G	T	-0.0390809	0.0389769	0.316021	49.329
rs11564236	A	T	0.519093	0.0595	2.85e-18	A	T	0.0164647	0.0274317	0.548369	76.1053
rs12194825	T	A	-0.171904	0.0298	8e-09	T	A	0.00204094	0.0105609	0.846759	33.2735
rs1250573	G	A	-0.170895	0.0264	9.01e-11	G	A	-0.000755337	0.0091863	0.934468	41.8995
rs12692254	A	T	0.301402	0.0232	1.86e-38	A	T	-0.00265913	0.00890772	0.765308	168.762
rs12717899	G	T	0.159198	0.0289	3.59e-08	G	T	-0.00586055	0.011898	0.62232	30.3416
rs1297271	C	T	-0.154901	0.0237	6.28e-11	C	T	0.0256696	0.00902037	0.00443088	42.714
rs13135092	A	G	0.221495	0.0389	1.21e-08	A	G	0.00755877	0.0336983	0.822518	32.4181
rs1332099	T	C	-0.211597	0.0231	4.36e-20	T	C	0.0265313	0.0088699	0.0027792	83.8984
rs140054334	C	T	0.349797	0.0628	2.57e-08	C	T	0.064995	0.0740933	0.380376	31.0221
rs1456896	C	T	0.139301	0.0251	2.9e-08	C	T	-0.0157054	0.00975675	0.107465	30.7978
rs147018773	C	T	0.321699	0.0375	8.89e-18	C	T	-0.0098568	0.0159291	0.536055	73.586
rs147684209	T	C	0.154901	0.0244	2.34e-10	T	C	0.0041656	0.00897385	0.642509	40.2983
rs148844907	T	A	0.958001	0.1419	1.47e-11	T	A	-0.0903604	0.0861447	0.294207	45.5749
rs151314883	G	A	-0.223994	0.0327	7.12e-12	G	A	0.00165806	0.0137566	0.904065	46.9176
rs1873625	C	A	0.180704	0.0243	1.09e-13	C	A	0.00613438	0.00898229	0.494644	55.2944
rs1887428	G	C	-0.168099	0.0243	4.22e-12	G	C	-0.0128449	0.00912504	0.159232	47.8494
rs1932990	C	T	0.152901	0.0263	6.02e-09	C	T	-0.00356961	0.0109796	0.745096	33.7962
rs2076756	A	G	0.399806	0.0242	3.24e-61	A	G	0.0174592	0.0122985	0.155719	272.914
rs2129944	T	G	-0.1562	0.0271	7.81e-09	T	G	-0.0211468	0.00966733	0.0287098	33.2186
rs2188962	C	T	0.212398	0.0228	1.36e-20	C	T	0.0182999	0.00950715	0.0542475	86.774
rs2505640	A	G	-0.145701	0.0237	7.61e-10	A	G	0.00040325	0.0091507	0.96485	37.7909
rs28701841	G	A	0.224303	0.0373	1.85e-09	G	A	-0.0101079	0.0157904	0.522091	36.1585
rs3024505	G	A	0.177903	0.0302	3.9e-09	G	A	-0.00316917	0.0121557	0.794312	34.6985
rs3091315	A	G	-0.179501	0.0263	9.52e-12	A	G	0.0131613	0.00936249	0.1598	46.578
rs3810936	T	C	0.207799	0.0263	2.46e-15	T	C	0.0125526	0.010439	0.229182	62.4214
rs4077515	C	T	0.215901	0.0235	4.37e-20	C	T	0.00613796	0.00896584	0.4936	84.398
rs444210	A	G	0.163402	0.0229	1.02e-12	A	G	-0.00524648	0.00884696	0.553163	50.9099
rs4851586	T	C	-0.168899	0.0261	9.94e-11	T	C	0.00716584	0.0112331	0.523523	41.8728
rs4902642	G	A	-0.129198	0.0236	4.34e-08	G	A	-0.00687945	0.00889857	0.439466	29.9672
rs4921497	C	G	0.160298	0.0244	5.49e-11	C	G	0.0105316	0.0095559	0.270418	43.1554
rs56062135	C	T	0.193097	0.0269	7.45e-13	C	T	-0.0125893	0.0100711	0.211283	51.5234
rs6588243	A	C	0.131704	0.0234	1.78e-08	A	C	-0.00714388	0.00884654	0.419359	31.6756
rs6704109	C	T	0.202002	0.0256	2.77e-15	C	T	0.0161888	0.009841	0.0999632	62.2572
rs6873866	T	C	-0.168096	0.0239	2.06e-12	T	C	-0.0176508	0.00911529	0.052819	49.4626
rs697693	G	A	0.172296	0.0281	8.36e-10	G	A	0.00345819	0.0147764	0.814957	37.5921
rs72798422	T	C	0.590392	0.0508	3.19e-31	T	C	-0.0299415	0.0242094	0.216171	135.055
rs744166	A	G	-0.129299	0.0233	2.92e-08	A	G	0.00941887	0.00894024	0.292095	30.7919
rs7713270	C	T	0.296602	0.0241	6.97e-35	C	T	-0.017576	0.00893905	0.0492754	151.451
rs78487399	G	C	0.2259	0.037	1.03e-09	G	C	0.00991091	0.0192754	0.607129	37.2724
rs80262450	G	A	0.283102	0.0353	1.08e-15	G	A	0.0036329	0.0135538	0.788671	64.3124
rs8137950	T	C	0.173996	0.0286	1.17e-09	T	C	0.007985	0.00957887	0.404503	37.0088
rs8178977	G	C	0.1928	0.0274	2.06e-12	G	C	0.0222073	0.0101329	0.028408	49.5075
rs907092	G	A	0.130396	0.0228	1.01e-08	G	A	0.000847527	0.00886492	0.923835	32.7052
rs921720	A	G	0.162895	0.0237	6.4e-12	A	G	0.00509874	0.00986909	0.605409	47.2364
