# Supplementary material for: No bidirectional relationship between inflammatory bowel disease and diverticular disease: a genetic correlation and Mendelian randomization study
Source: Front Genet. 2024 Feb 14;15:1334473. doi: 10.3389/fgene.2024.1334473 (PMC10899511; doi:10.3389/fgene.2024.1334473)
Supplement: Supplementary file 2 [file Table1.xls]

## Sheet: Sheet1
Supplementary Table1. Characteristics of the SNPs related to Diverticulosis and Inflammatory Bowel Disease、Ulcerative colitis and Crohn's disease(P < 5 × 10-8).
	Effects on Diverticulosis					Effects on Inflammatory Bowel Disease					F statistic
SNP	EA	OA	Beta	SE	p-val	EA	OA	Beta	SE	p-val
rs10069304	G	C	0.0611796	0.0107739	1.36e-08	G	C	0.0120017	0.0183	0.5123	32.2452
rs1091814	A	C	0.0626376	0.00977295	1.46e-10	A	C	-0.0214995	0.018	0.2322	41.0787
rs11014558	T	G	-0.0905514	0.0135549	2.38e-11	T	G	0.0160013	0.0245	0.5132	44.6267
rs12005101	A	G	-0.0660856	0.0113396	5.61e-09	A	G	0.0172012	0.0316	0.5874	33.9637
rs12043371	C	A	0.105998	0.0111701	2.32e-21	C	A	0.028595	0.0244	0.2399	90.0489
rs12538955	A	T	0.0846809	0.0122297	4.39e-12	A	T	-0.00300451	0.0234	0.8968	47.9443
rs13051496	T	C	0.0709309	0.0107199	3.67e-11	T	C	-0.00020002	0.0206	0.9932	43.7811
rs13111751	G	C	-0.0549873	0.00954223	8.29e-09	G	C	0.00060018	0.0182	0.9745	33.2064
rs1377980	T	C	0.0544612	0.00890192	9.48e-10	T	C	0.0138043	0.017	0.4164	37.4287
rs1427669	G	T	-0.0555477	0.00976986	1.3e-08	G	T	0.00520351	0.0242	0.8284	32.3261
rs143378550	A	C	0.158089	0.0210267	5.54e-14	A	C	0.0312952	0.055	0.569	56.5273
rs1599473	T	G	-0.0593015	0.0108452	4.55e-08	T	G	-0.0243029	0.02	0.2242	29.8988
rs16970633	T	G	0.0754652	0.0123245	9.17e-10	T	G	0.0133998	0.0233	0.567	37.4932
rs16970678	A	G	-0.138884	0.0112663	6.45e-35	A	G	-0.0128016	0.0212	0.5465	151.963
rs17204459	C	T	-0.0696674	0.0126566	3.7e-08	C	T	-0.00960374	0.0221	0.6638	30.2986
rs17278665	G	C	0.0971877	0.0128783	4.47e-14	G	C	0.0137035	0.0226	0.5465	56.9512
rs182069332	T	C	-0.167946	0.0267424	3.38e-10	T	C	0.2696	0.2653	0.3096	39.4399
rs1862577	A	G	-0.0565019	0.00890967	2.27e-10	A	G	-0.00300451	0.0167	0.8589	40.2161
rs1888693	A	G	-0.0594241	0.00912927	7.56e-11	A	G	0.0177024	0.0176	0.3126	42.3692
rs2026558	A	G	0.0610909	0.00932924	5.82e-11	A	G	-0.0203966	0.017	0.2311	42.8803
rs2153914	C	T	0.0580058	0.00969191	2.16e-09	C	T	-0.00740253	0.0176	0.6754	35.8197
rs2223360	C	A	0.0627296	0.0106626	4.03e-09	C	A	-0.0135971	0.0208	0.5121	34.6112
rs2301995	A	G	0.116132	0.0158921	2.72e-13	A	G	0.0167981	0.0374	0.652501	53.3997
rs2473325	A	G	-0.0542852	0.00915862	3.08e-09	A	G	-0.000100005	0.0182	0.9959	35.1318
rs2839115	C	T	0.0657496	0.0111825	4.11e-09	C	T	-0.0418039	0.023	0.0690908	34.5705
rs4420086	G	T	-0.0493742	0.00893273	3.25e-08	G	T	-0.00079968	0.0171	0.9644	30.5513
rs4662339	C	T	-0.182437	0.0108942	6.02e-63	C	T	-0.0145043	0.0222	0.5156	280.435
rs5022975	T	A	-0.0779314	0.011058	1.82e-12	T	A	-0.00149888	0.0217	0.9449	49.6671
rs62123482	T	G	0.0663591	0.00901505	1.83e-13	T	G	0.0387975	0.0178	0.0294401	54.1829
rs62262391	T	C	-0.0575938	0.0101584	1.43e-08	T	C	-0.00280393	0.0201	0.8888	32.1439
rs6581506	C	T	0.054493	0.00944118	7.84e-09	C	T	-0.0158044	0.0186	0.396	33.314
rs6796333	C	T	-0.0913996	0.0144978	2.89e-10	C	T	0.00780034	0.0222	0.723401	39.7449
rs706007	G	A	0.0986313	0.0130422	3.95e-14	G	A	-0.00390238	0.0322	0.9044	57.1907
rs7086249	C	T	-0.079154	0.00890854	6.38e-19	C	T	-0.0136958	0.0168	0.4147	78.946
rs72636731	T	C	-0.0805855	0.0141848	1.34e-08	T	C	0.0311013	0.0354	0.38	32.2749
rs75686861	A	G	-0.0988093	0.0158102	4.11e-10	A	G	-0.0267958	0.032	0.402	39.0587
rs75746146	G	C	0.0553381	0.00973271	1.3e-08	G	C	0.061001	0.0261	0.0196002	32.328
rs7609897	T	G	-0.0887016	0.0104851	2.68e-17	T	G	-0.0275048	0.0225	0.2214	71.5674
rs78077208	G	A	-0.0675487	0.0113642	2.78e-09	G	A	-0.0489997	0.0242	0.0429003	35.3308
rs8038526	T	C	0.0806366	0.011194	5.87e-13	T	C	0.00699547	0.0221	0.752	51.8909
rs9514638	C	G	-0.066693	0.0106572	3.9e-10	C	G	0.0108015	0.0196	0.579599	39.1626
rs9842218	C	T	0.0543592	0.00939273	7.15e-09	C	T	0.0140989	0.0178	0.4279	33.4934
rs9888980	G	C	-0.102882	0.014537	1.47e-12	G	C	-0.00880116	0.0252	0.726999	50.0872
	Effects on Diverticulosis					Effects on Ulcerative colitis					F statistic
SNP	EA	OA	Beta	SE	p-val	EA	OA	Beta	SE	p-val
rs10069304	G	C	0.0611796	0.0107739	1.36e-08	G	C	-0.00580313	0.023	0.802	32.2452
rs1091814	A	C	0.0626376	0.00977295	1.46e-10	A	C	-0.0172988	0.0225	0.4419	41.0787
rs11014558	T	G	-0.0905514	0.0135549	2.38e-11	T	G	0.0153023	0.0309	0.6208	44.6267
rs12005101	A	G	-0.0660856	0.0113396	5.61e-09	A	G	0.0243023	0.0395	0.5389	33.9637
rs12043371	C	A	0.105998	0.0111701	2.32e-21	C	A	0.013298	0.031	0.6691	90.0489
rs12538955	A	T	0.0846809	0.0122297	4.39e-12	A	T	-0.0302015	0.0297	0.3087	47.9443
rs13051496	T	C	0.0709309	0.0107199	3.67e-11	T	C	0.00630011	0.026	0.8093	43.7811
rs13111751	G	C	-0.0549873	0.00954223	8.29e-09	G	C	0.00450011	0.0228	0.8426	33.2064
rs1377980	T	C	0.0544612	0.00890192	9.48e-10	T	C	0.0231011	0.0214	0.2797	37.4287
rs1427669	G	T	-0.0555477	0.00976986	1.3e-08	G	T	-0.0212036	0.0311	0.4952	32.3261
rs143378550	A	C	0.158089	0.0210267	5.54e-14	A	C	-0.0113036	0.0689	0.8702	56.5273
rs1599473	T	G	-0.0593015	0.0108452	4.55e-08	T	G	0.00499749	0.025	0.8411	29.8988
rs16970633	T	G	0.0754652	0.0123245	9.17e-10	T	G	0.00970278	0.0294	0.740099	37.4932
rs16970678	A	G	-0.138884	0.0112663	6.45e-35	A	G	0.00269636	0.0267	0.9189	151.963
rs17204459	C	T	-0.0696674	0.0126566	3.7e-08	C	T	0.00780034	0.0278	0.778001	30.2986
rs17278665	G	C	0.0971877	0.0128783	4.47e-14	G	C	0.0247026	0.0286	0.3874	56.9512
rs182069332	T	C	-0.167946	0.0267424	3.38e-10	T	C	0.348097	0.3266	0.2865	39.4399
rs1862577	A	G	-0.0565019	0.00890967	2.27e-10	A	G	-0.0075988	0.0211	0.718399	40.2161
rs1888693	A	G	-0.0594241	0.00912927	7.56e-11	A	G	0.0172012	0.0221	0.4364	42.3692
rs2026558	A	G	0.0610909	0.00932924	5.82e-11	A	G	-0.0102019	0.0215	0.6338	42.8803
rs2153914	C	T	0.0580058	0.00969191	2.16e-09	C	T	0.0334017	0.0222	0.132	35.8197
rs2223360	C	A	0.0627296	0.0106626	4.03e-09	C	A	-0.0371994	0.0262	0.155	34.6112
rs2301995	A	G	0.116132	0.0158921	2.72e-13	A	G	0.0120965	0.047	0.7975	53.3997
rs2473325	A	G	-0.0542852	0.00915862	3.08e-09	A	G	-0.00409839	0.023	0.8578	35.1318
rs2839115	C	T	0.0657496	0.0111825	4.11e-09	C	T	-0.0750982	0.0289	0.00932009	34.5705
rs4420086	G	T	-0.0493742	0.00893273	3.25e-08	G	T	0.0203048	0.0216	0.3471	30.5513
rs4662339	C	T	-0.182437	0.0108942	6.02e-63	C	T	-0.0179971	0.028	0.5193	280.435
rs5022975	T	A	-0.0779314	0.011058	1.82e-12	T	A	-0.0301994	0.0271	0.2651	49.6671
rs62123482	T	G	0.0663591	0.00901505	1.83e-13	T	G	0.0269048	0.0224	0.2287	54.1829
rs62262391	T	C	-0.0575938	0.0101584	1.43e-08	T	C	0.00960374	0.0253	0.703701	32.1439
rs6581506	C	T	0.054493	0.00944118	7.84e-09	C	T	-0.0221039	0.0234	0.3435	33.314
rs6796333	C	T	-0.0913996	0.0144978	2.89e-10	C	T	-0.00679685	0.028	0.8084	39.7449
rs706007	G	A	0.0986313	0.0130422	3.95e-14	G	A	-0.00330453	0.04	0.9348	57.1907
rs7086249	C	T	-0.079154	0.00890854	6.38e-19	C	T	-0.0118001	0.0212	0.5782	78.946
rs72636731	T	C	-0.0805855	0.0141848	1.34e-08	T	C	0.0329995	0.0442	0.4547	32.2749
rs75686861	A	G	-0.0988093	0.0158102	4.11e-10	A	G	-0.0129029	0.0393	0.743599	39.0587
rs75746146	G	C	0.0553381	0.00973271	1.3e-08	G	C	0.106897	0.0324	0.000953191	32.328
rs7609897	T	G	-0.0887016	0.0104851	2.68e-17	T	G	-0.0536012	0.0284	0.0594005	71.5674
rs78077208	G	A	-0.0675487	0.0113642	2.78e-09	G	A	-0.0528012	0.0304	0.0819502	35.3308
rs8038526	T	C	0.0806366	0.011194	5.87e-13	T	C	0.0263011	0.0279	0.3467	51.8909
rs9514638	C	G	-0.066693	0.0106572	3.9e-10	C	G	0.0459958	0.0246	0.0616893	39.1626
rs9842218	C	T	0.0543592	0.00939273	7.15e-09	C	T	0.0527048	0.0222	0.0176701	33.4934
rs9888980	G	C	-0.102882	0.014537	1.47e-12	G	C	-0.00320486	0.0319	0.9201	50.0872
	Effects on Diverticulosis					Effects on Crohn's disease					F statistic
SNP	EA	OA	Beta	SE	p-val	EA	OA	Beta	SE	p-val
rs10069304	G	C	0.0611796	0.0107739	1.36e-08	G	C	0.0399994	0.0251	0.1101	32.2452
rs1091814	A	C	0.0626376	0.00977295	1.46e-10	A	C	-0.025605	0.0246	0.2985	41.0787
rs11014558	T	G	-0.0905514	0.0135549	2.38e-11	T	G	0.00350385	0.0334	0.9164	44.6267
rs12005101	A	G	-0.0660856	0.0113396	5.61e-09	A	G	0.0145043	0.044	0.7416	33.9637
rs12043371	C	A	0.105998	0.0111701	2.32e-21	C	A	0.0570043	0.0325	0.0795903	90.0489
rs12538955	A	T	0.0846809	0.0122297	4.39e-12	A	T	0.0250048	0.0315	0.4271	47.9443
rs13051496	T	C	0.0709309	0.0107199	3.67e-11	T	C	-0.00280393	0.0282	0.9198	43.7811
rs13111751	G	C	-0.0549873	0.00954223	8.29e-09	G	C	-0.0153023	0.025	0.5403	33.2064
rs1377980	T	C	0.0544612	0.00890192	9.48e-10	T	C	-0.0075988	0.0231	0.743599	37.4287
rs1427669	G	T	-0.0555477	0.00976986	1.3e-08	G	T	0.0469973	0.0322	0.1449	32.3261
rs143378550	A	C	0.158089	0.0210267	5.54e-14	A	C	0.119497	0.0756	0.1139	56.5273
rs1599473	T	G	-0.0593015	0.0108452	4.55e-08	T	G	-0.0660971	0.0275	0.0161202	29.8988
rs16970633	T	G	0.0754652	0.0123245	9.17e-10	T	G	0.0109004	0.0319	0.733701	37.4932
rs16970678	A	G	-0.138884	0.0112663	6.45e-35	A	G	-0.00290421	0.0288	0.9207	151.963
rs17204459	C	T	-0.0696674	0.0126566	3.7e-08	C	T	-0.0350968	0.0301	0.2433	30.2986
rs17278665	G	C	0.0971877	0.0128783	4.47e-14	G	C	-0.0146029	0.0307	0.634699	56.9512
rs182069332	T	C	-0.167946	0.0267424	3.38e-10	T	C	0.0974987	0.371	0.7927	39.4399
rs1862577	A	G	-0.0565019	0.00890967	2.27e-10	A	G	-0.00839514	0.0228	0.7135	40.2161
rs1888693	A	G	-0.0594241	0.00912927	7.56e-11	A	G	0.0336959	0.024	0.16	42.3692
rs2026558	A	G	0.0610909	0.00932924	5.82e-11	A	G	-0.0216016	0.0231	0.3496	42.8803
rs2153914	C	T	0.0580058	0.00969191	2.16e-09	C	T	-0.0614995	0.0239	0.01007	35.8197
rs2223360	C	A	0.0627296	0.0106626	4.03e-09	C	A	-0.00919757	0.0285	0.7473	34.6112
rs2301995	A	G	0.116132	0.0158921	2.72e-13	A	G	0.0209001	0.0516	0.685001	53.3997
rs2473325	A	G	-0.0542852	0.00915862	3.08e-09	A	G	0.00019998	0.0248	0.9936	35.1318
rs2839115	C	T	0.0657496	0.0111825	4.11e-09	C	T	-0.0270995	0.0314	0.3885	34.5705
rs4420086	G	T	-0.0493742	0.00893273	3.25e-08	G	T	-0.0202045	0.0233	0.3863	30.5513
rs4662339	C	T	-0.182437	0.0108942	6.02e-63	C	T	-0.0246048	0.0304	0.4184	280.435
rs5022975	T	A	-0.0779314	0.011058	1.82e-12	T	A	0.0418016	0.0299	0.1629	49.6671
rs62123482	T	G	0.0663591	0.00901505	1.83e-13	T	G	0.0379025	0.0243	0.1192	54.1829
rs62262391	T	C	-0.0575938	0.0101584	1.43e-08	T	C	-0.0186019	0.0274	0.4964	32.1439
rs6581506	C	T	0.054493	0.00944118	7.84e-09	C	T	-0.0152038	0.0254	0.5489	33.314
rs6796333	C	T	-0.0913996	0.0144978	2.89e-10	C	T	0.0295009	0.0301	0.3281	39.7449
rs706007	G	A	0.0986313	0.0130422	3.95e-14	G	A	0.0203048	0.0447	0.6502	57.1907
rs7086249	C	T	-0.079154	0.00890854	6.38e-19	C	T	-0.00400198	0.023	0.8614	78.946
rs72636731	T	C	-0.0805855	0.0141848	1.34e-08	T	C	0.0160013	0.0489	0.7433	32.2749
rs75686861	A	G	-0.0988093	0.0158102	4.11e-10	A	G	-0.0281012	0.0451	0.5336	39.0587
rs75746146	G	C	0.0553381	0.00973271	1.3e-08	G	C	-0.0263029	0.0366	0.4723	32.328
rs7609897	T	G	-0.0887016	0.0104851	2.68e-17	T	G	-0.000500125	0.0306	0.987	71.5674
rs78077208	G	A	-0.0675487	0.0113642	2.78e-09	G	A	-0.0323026	0.0333	0.3318	35.3308
rs8038526	T	C	0.0806366	0.011194	5.87e-13	T	C	-0.0220002	0.0301	0.4663	51.8909
rs9514638	C	G	-0.066693	0.0106572	3.9e-10	C	G	-0.0187955	0.0265	0.4791	39.1626
rs9842218	C	T	0.0543592	0.00939273	7.15e-09	C	T	-0.0463014	0.0246	0.0593294	33.4934
rs9888980	G	C	-0.102882	0.014537	1.47e-12	G	C	-0.0154008	0.034	0.6509	50.0872
